# Supplementary material for: Thraustochytrids of Mangrove Habitats from Andaman Islands: Species Diversity, PUFA Profiles and Biotechnological Potential
Source: Mar Drugs. 2021 Oct 14;19(10):571. doi: 10.3390/md19100571 (PMC8539084; doi:10.3390/md19100571)
Supplement: Supplementary file 1 [file marinedrugs-19-00571-s001.zip]

Archive with 1 entries (1 files):
- marinedrugs-1353009 -si-revised.pdf
